# Supplementary material for: Cardiac biomarkers and effects of aficamten in obstructive hypertrophic cardiomyopathy: the SEQUOIA-HCM trial
Source: Eur Heart J. 2024 Sep 1;45(42):4464–78. doi: 10.1093/eurheartj/ehae590 (PMC11544315; doi:10.1093/eurheartj/ehae590)
Supplement: ehae590_Supplementary_Data [file ehae590_supplementary_data.zip]

Archive with 2 entries (2 files):
- ehae590_Supplementary_Data.pdf
- SEQUOIA-HCM Academic SAP_12_15_23_FINAL_Signature_redacted printed.pdf
